# Supplementary material for: Reaction of Picolinamides with Ketones Producing a New Type of Heterocyclic Salts with an Imidazolidin-4-One Ring
Source: Molecules. 2023 Dec 29;29(1):206. doi: 10.3390/molecules29010206 (PMC10780162; doi:10.3390/molecules29010206)
Supplement: Supplementary file 1 [file molecules-29-00206-s001.zip]

Archive with 1 entries (1 files):
- molecules-2726002-supplementary.pdf
